# Supplementary material for: Specific Neurodynamic Exercises on Pain and Disability in Old Women with Chronic Mechanical Neck Pain: A Randomized Controlled Trial
Source: Healthcare (Basel). 2023 Dec 21;12(1):20. doi: 10.3390/healthcare12010020 (PMC10779372; doi:10.3390/healthcare12010020)
Supplement: Supplementary file 1 [file healthcare-12-00020-s001.zip]

Archive with 1 entries (1 files):
- healthcare-2781883-supplementary.pdf
